# Supplementary material for: Within- and between-Breed Selection Signatures in the Original and Improved Valachian Sheep
Source: Animals (Basel). 2022 May 25;12(11):1346. doi: 10.3390/ani12111346 (PMC9179888; doi:10.3390/ani12111346)
Supplement: Supplementary file 1 [file animals-12-01346-s001.zip]

Archive with 2 entries (2 files):
- SupplementaryTables.pdf
- SupplementFigureS1_standardizedVarLdScoresPerChromosome.pdf
